# Supplementary material for: N-Acetylcysteine Promotes Metastatic Spread of Melanoma in Mice
Source: Cancers (Basel). 2022 Jul 25;14(15):3614. doi: 10.3390/cancers14153614 (PMC9331881; doi:10.3390/cancers14153614)
Supplement: Supplementary file 1 [file cancers-14-03614-s001.zip]

Archive with 1 entries (1 files):
- cancers-1757406 - supplementary.pdf
